# Supplementary material for: RuvC uses dynamic probing of the Holliday junction to achieve sequence specificity and efficient resolution
Source: Nat Commun. 2019 Sep 10;10:4102. doi: 10.1038/s41467-019-11900-8 (PMC6736871; doi:10.1038/s41467-019-11900-8)
Supplement: Supplementary file 6 — Source Data [file 41467_2019_11900_MOESM6_ESM.xlsx]

## Sheet: Fig. 4 & Supp. Fig. 5
Figure 4 & Supplementary Figure 5
WT & R76A Cy5		Exp. 1
WT Cy5																															R76A Cy5
HJ-C							HJ-Ab1A							HJ-Ab1B							HJ-Ab2										HJ-C							HJ-Ab1A							HJ-Ab1B
Lane 1	Lane 2	Lane 3	Lane 4	Lane 5	Lane 6	Lane 7	Lane 8	Lane 9	Lane 10	Lane 11	Lane 12	Lane 13	Lane 14	Lane 15	Lane 16	Lane 17	Lane 18	Lane 19	Lane 20	Lane 21	Lane 22	Lane 23	Lane 24	Lane 25	Lane 26	Lane 27	Lane 28	Lane 29	Lane 30	Lane 31	Lane 32	Lane 33	Lane 34	Lane 35	Lane 36	Lane 37	Lane 38	Lane 39	Lane 40	Lane 41	Lane 42	Lane 43	Lane 44	Lane 45	Lane 46	Lane 47	Lane 48	Lane 49	Lane 50
Band %	Band %	Band %	Band %	Band %	Band %	Band %	Band %	Band %	Band %	Band %	Band %	Band %	Band %	Band %	Band %	Band %	Band %	Band %	Band %	Band %	Band %	Band %	Band %	Band %	Band %	Band %	Band %	Band %	Band %	Band %	Band %	Band %	Band %	Band %	Band %	Band %	Band %	Band %	Band %	Band %	Band %	Band %	Band %	Band %	Band %	Band %	Band %	Band %	Band %
100	93.38	100	86.16	82.73	63.81	49.1	100	86.9	78.73	64.32	47.78	30.92	19.61	100	83.06	74.75	61.21	46.52	28.36	19.12	100	78.94	69.52	51.34	34.41	20.96	12.66				100	100	94.97	94.01	91.95	87.92	75.53	100	92.19	89.8	100	100	44.87	34.14	97.41	92.18		80.67	67.07
	6.62		13.84	17.27	36.19	50.9		13.1	21.27	35.68	52.22	69.08	80.39		16.94	25.25	38.79	53.48	71.64	80.88		21.06	30.48	48.66	65.59	79.04	87.34						5.03	5.99	8.05	12.08	24.47		7.81	10.2			55.13	65.86	2.59	7.82		19.33	32.93
WT & R76A Cy5		Exp. 2
WT Cy5																														R76A Cy5
HJ-C							HJ-Ab1A							HJ-Ab1B							HJ-Ab2									HJ-C							HJ-Ab1A							HJ-Ab1B
Lane 1	Lane 2	Lane 3	Lane 4	Lane 5	Lane 6	Lane 7	Lane 8	Lane 9	Lane 10	Lane 11	Lane 12	Lane 13	Lane 14	Lane 15	Lane 16	Lane 17	Lane 18	Lane 19	Lane 20	Lane 21	Lane 22	Lane 23	Lane 24	Lane 25	Lane 26	Lane 27	Lane 28	Lane 29	Lane 30	Lane 31	Lane 32	Lane 33	Lane 34	Lane 35	Lane 36	Lane 37	Lane 38	Lane 39	Lane 40	Lane 41	Lane 42	Lane 43	Lane 44	Lane 45	Lane 46	Lane 47	Lane 48	Lane 49	Lane 50
Band %	Band %	Band %	Band %	Band %	Band %	Band %	Band %	Band %	Band %	Band %	Band %	Band %	Band %	Band %	Band %	Band %	Band %	Band %	Band %	Band %	Band %	Band %	Band %	Band %	Band %	Band %	Band %	Band %	Band %	Band %	Band %	Band %	Band %	Band %	Band %	Band %	Band %	Band %	Band %	Band %	Band %	Band %	Band %	Band %	Band %	Band %	Band %	Band %	Band %
100	98.84		92.12	82.2	62.81	41.69	100	95.52	80.52		36.04	28.8	27.59	100	93.2	75.68		35.71	29.95		100	84.47		59.93	33.2	13.17	15.33			100	100	100	97.86	95.7	91.02	79.87	100	93.92	88.65	78.97	63.21	50.02	35.4	100	96.11	92.44	84.42	71.4	56.4
	1.16		7.88	17.8	37.19	58.31		4.48	19.48		63.96	71.2	72.41		6.8	24.32		64.29	70.05			15.53		40.07	66.8	86.83	84.67						2.14	4.3	8.98	20.13		6.08	11.35	21.03	36.79	49.98	64.6		3.89	7.56	15.58	28.6	43.6
WT & R76A Cy5		Exp. 3
WT Cy5																														R76A Cy5
HJ-C							HJ-Ab1A							HJ-Ab1B							HJ-Ab2									HJ-C							HJ-Ab1A							HJ-Ab1B
Lane 1	Lane 2	Lane 3	Lane 4	Lane 5	Lane 6	Lane 7	Lane 8	Lane 9	Lane 10	Lane 11	Lane 12	Lane 13	Lane 14	Lane 15	Lane 16	Lane 17	Lane 18	Lane 19	Lane 20	Lane 21	Lane 22	Lane 23	Lane 24	Lane 25	Lane 26	Lane 27	Lane 28	Lane 29	Lane 30	Lane 31	Lane 32	Lane 33	Lane 34	Lane 35	Lane 36	Lane 37	Lane 38	Lane 39	Lane 40	Lane 41	Lane 42	Lane 43	Lane 44	Lane 45	Lane 46	Lane 47	Lane 48	Lane 49	Lane 50
Band %	Band %	Band %	Band %	Band %	Band %	Band %	Band %	Band %	Band %	Band %	Band %	Band %	Band %	Band %	Band %	Band %	Band %	Band %	Band %	Band %	Band %	Band %	Band %	Band %	Band %	Band %	Band %	Band %	Band %	Band %	Band %	Band %	Band %	Band %	Band %	Band %	Band %	Band %	Band %	Band %	Band %	Band %	Band %	Band %	Band %	Band %	Band %	Band %	Band %
100	98.07	95.02	89.87	80.18	63.08	47.83	100	94.03	85.22	71.84	56.91	36.84	24.64	100	93.72	85.17	73.7	54.68	34.3	21.09	100	87.71	72.64	56.87	39.75	26.56	16.69			100	100	99.14	98.08	96.08	91.48	81.5	100	94.79	90.07	81.63	70.03	54.28	35.5	100	95.76	91.91	84.52	73.2	58.24
	1.93	4.98	10.13	19.82	36.92	52.17		5.97	14.78	28.16	43.09	63.16	75.36		6.28	14.83	26.3	45.32	65.7	78.91		12.29	27.36	43.13	60.25	73.44	83.31					0.86	1.92	3.92	8.52	18.5		5.21	9.93	18.37	29.97	45.72	64.5		4.24	8.09	15.48	26.8	41.76
WT & R76A Cy5		Exp. 4
WT Cy5																														R76A Cy5
HJ-C							HJ-Ab1A							HJ-Ab1B							HJ-Ab2									HJ-C							HJ-Ab1A							HJ-Ab1B
Lane 1	Lane 2	Lane 3	Lane 4	Lane 5	Lane 6	Lane 7	Lane 8	Lane 9	Lane 10	Lane 11	Lane 12	Lane 13	Lane 14	Lane 15	Lane 16	Lane 17	Lane 18	Lane 19	Lane 20	Lane 21	Lane 22	Lane 23	Lane 24	Lane 25	Lane 26	Lane 27	Lane 28	Lane 29	Lane 30	Lane 31	Lane 32	Lane 33	Lane 34	Lane 35	Lane 36	Lane 37	Lane 38	Lane 39	Lane 40	Lane 41	Lane 42	Lane 43	Lane 44	Lane 45	Lane 46	Lane 47	Lane 48	Lane 49	Lane 50
Band %	Band %	Band %	Band %	Band %	Band %	Band %	Band %	Band %	Band %	Band %	Band %	Band %	Band %	Band %	Band %	Band %	Band %	Band %	Band %	Band %	Band %	Band %	Band %	Band %	Band %	Band %	Band %	Band %	Band %	Band %	Band %	Band %	Band %	Band %	Band %	Band %	Band %	Band %	Band %	Band %	Band %	Band %	Band %	Band %	Band %	Band %	Band %	Band %	Band %
100	98.31	95.92	91.11	82.7	64.46	49.72	100	93.61	86.51	73.28	54.92	31.55	21.75	100	93.94	86.04	71.3	51.07	29.75	18.12	100	89.26	78.04	59.97	38.09	22.05	16.25			100	100	100	98.27	96.51	92.4	85.02	100	96.01	91.41	82.95	70.89	47.56	34.19	100	96.56	92.36	85.7	73.47	57.55
	1.69	4.08	8.89	17.3	35.54	50.28		6.39	13.49	26.72	45.08	68.45	78.25		6.06	13.96	28.7	48.93	70.25	81.88		10.74	21.96	40.03	61.91	77.95	83.75						1.73	3.49	7.6	14.98		3.99	8.59	17.05	29.11	52.44	65.81		3.44	7.64	14.3	26.53	42.45
[truncated: 8 more columns]

## Sheet: Fig.4 b
Figure 4b
	AP1 [AU at 370]	AP1+WT [AU at 370]	AP1 [AU at 370]	AP1+R76A [AU at 370]
Exp. 1	75	626	76	385
Exp. 2	53	502	61	321
Exp. 3	51	516	77	378
	AP3 [AU at 370]	AP3+WT [AU at 370]	AP3 [AU at 370]	AP3+R76A [AU at 370]
Exp. 1	53	56	49	49
Exp. 2	52	54	51	53
Exp. 3	52	57	47	47

## Sheet: Fig. 5 & Supp. Fig. 11
Figure 5 & Supplementary Figure 11
WT Cy5	Exp. 1
N-C							N-Ab1A							N-Ab1B							N-Ab2							HJ-C
Lane 1	Lane 2	Lane 3	Lane 4	Lane 5	Lane 6	Lane 7	Lane 8	Lane 9	Lane 10	Lane 11	Lane 12	Lane 13	Lane 14	Lane 15	Lane 16	Lane 17	Lane 18	Lane 19	Lane 20	Lane 21	Lane 22	Lane 23	Lane 24	Lane 25	Lane 26	Lane 27	Lane 28	Lane 29	Lane 30	Lane 31	Lane 32	Lane 33	Lane 34	Lane 35
Band %	Band %	Band %	Band %	Band %	Band %	Band %	Band %	Band %	Band %	Band %	Band %	Band %	Band %	Band %	Band %	Band %	Band %	Band %	Band %	Band %	Band %	Band %	Band %	Band %	Band %	Band %	Band %	Band %	Band %	Band %	Band %	Band %	Band %	Band %
100	88	77.24	70.95	64.4	53.28	36.05	100	88.83	75.75	68.34	62.45	51.56	33.74	100	85.93	73.16	67.79	61.08	49.2	25.17	100	81.85	71.19	65.93	54.02	43.65	23.24	100	100	94.32	91.13	81.64	68.74	55.71
	12	22.76	29.05	35.6	46.72	63.95		11.17	24.25	31.66	37.55	48.44	66.26		14.07	26.84	32.21	38.92	50.8	74.83		18.15	28.81	34.07	45.98	56.35	76.76			5.68	8.87	18.36	31.26	44.29
WT Cy5	Exp. 2
N-C							N-Ab1A							N-Ab1B							N-Ab2							HJ-C
Lane 1	Lane 2	Lane 3	Lane 4	Lane 5	Lane 6	Lane 7	Lane 8	Lane 9	Lane 10	Lane 11	Lane 12	Lane 13	Lane 14	Lane 15	Lane 16	Lane 17	Lane 18	Lane 19	Lane 20	Lane 21	Lane 22	Lane 23	Lane 24	Lane 25	Lane 26	Lane 27	Lane 28	Lane 29	Lane 30	Lane 31	Lane 32	Lane 33	Lane 34	Lane 35
Band %	Band %	Band %	Band %	Band %	Band %	Band %	Band %	Band %	Band %	Band %	Band %	Band %	Band %	Band %	Band %	Band %	Band %	Band %	Band %	Band %	Band %	Band %	Band %	Band %	Band %	Band %	Band %	Band %	Band %	Band %	Band %	Band %	Band %	Band %
100	86.21	79.97	75.05	68.96	68.86	55.81	100	82.54	79.21	75.63	63.8	68.2	53.6	100	84.31	77.34	73.11	69.92	63.77	38.91	100	83.55	75.92	71.47	63.72	56.11	30.14	100	96.22	93.68	88.71	82.2	78.28	65.16
	13.79	20.03	24.95	31.04	31.14	44.19		17.46	20.79	24.37	36.2	31.8	46.4		15.69	22.66	26.89	30.08	36.23	61.09		16.45	24.08	28.53	36.28	43.89	69.86		3.78	6.32	11.29	17.8	21.72	34.84
WT Cy5	Exp. 3
N-C							N-Ab1A							N-Ab1B							N-Ab2							HJ-C
Lane 1	Lane 2	Lane 3	Lane 4	Lane 5	Lane 6	Lane 7	Lane 8	Lane 9	Lane 10	Lane 11	Lane 12	Lane 13	Lane 14	Lane 15	Lane 16	Lane 17	Lane 18	Lane 19	Lane 20	Lane 21	Lane 22	Lane 23	Lane 24	Lane 25	Lane 26	Lane 27	Lane 28	Lane 29	Lane 30	Lane 31	Lane 32	Lane 33	Lane 34	Lane 35
Band %	Band %	Band %	Band %	Band %	Band %	Band %	Band %	Band %	Band %	Band %	Band %	Band %	Band %	Band %	Band %	Band %	Band %	Band %	Band %	Band %	Band %	Band %	Band %	Band %	Band %	Band %	Band %	Band %	Band %	Band %	Band %	Band %	Band %	Band %
100	88.3	78.02	73.38	67.87	55.99	36.94	100	85.15	77.33	69.74	65.66	54.8	42.23	100	83.96	75.66	69.27	61.65	47.25	25.32	100	77.68	75.02	70.15	60.8	52.42	27.51	100	96.21	94.32	90.34	82.42	75.16	60.53
	11.7	21.98	26.62	32.13	44.01	63.06		14.85	22.67	30.26	34.34	45.2	57.77		16.04	24.34	30.73	38.35	52.75	74.68		22.32	24.98	29.85	39.2	47.58	72.49		3.79	5.68	9.66	17.58	24.84	39.47
R76A Cy5	Exp. 1
N-C							N-Ab1A							N-Ab1B							N-Ab2							HJ-C
Lane 1	Lane 2	Lane 3	Lane 4	Lane 5	Lane 6	Lane 7	Lane 8	Lane 9	Lane 10	Lane 11	Lane 12	Lane 13	Lane 14	Lane 15	Lane 16	Lane 17	Lane 18	Lane 19	Lane 20	Lane 21	Lane 22	Lane 23	Lane 24	Lane 25	Lane 26	Lane 27	Lane 28	Lane 29	Lane 30	Lane 31	Lane 32	Lane 33	Lane 34	Lane 35
Band %	Band %	Band %	Band %	Band %	Band %	Band %	Band %	Band %	Band %	Band %	Band %	Band %	Band %	Band %	Band %	Band %	Band %	Band %	Band %	Band %	Band %	Band %	Band %	Band %	Band %	Band %	Band %	Band %	Band %	Band %	Band %	Band %	Band %	Band %
100	96.39	94.32	89.98	84.02	74.4	70.6	100	95.78	92.7	86.34	79.15	73.05	67.39	100	96.42	94.17	89.54	83.09	76.46	68.97	100	94.26	91.13	82.48	78.22	71.01	64.58	100	98.82	98.3	97.29	96.19	91.32	88.12
	3.61	5.68	10.02	15.98	25.6	29.4		4.22	7.3	13.66	20.85	26.95	32.61		3.58	5.83	10.46	16.91	23.54	31.03		5.74	8.87	17.52	21.78	28.99	35.42		1.18	1.7	2.71	3.81	8.68	11.88
R76A Cy5	Exp. 2
N-C							N-Ab1A							N-Ab1B							N-Ab2							HJ-C
Lane 1	Lane 2	Lane 3	Lane 4	Lane 5	Lane 6	Lane 7	Lane 8	Lane 9	Lane 10	Lane 11	Lane 12	Lane 13	Lane 14	Lane 15	Lane 16	Lane 17	Lane 18	Lane 19	Lane 20	Lane 21	Lane 22	Lane 23	Lane 24	Lane 25	Lane 26	Lane 27	Lane 28	Lane 29	Lane 30	Lane 31	Lane 32	Lane 33	Lane 34	Lane 35
Band %	Band %	Band %	Band %	Band %	Band %	Band %	Band %	Band %	Band %	Band %	Band %	Band %	Band %	Band %	Band %	Band %	Band %	Band %	Band %	Band %	Band %	Band %	Band %	Band %	Band %	Band %	Band %	Band %	Band %	Band %	Band %	Band %	Band %	Band %
100		93.05	82.99	84.69	81.36	76.17	100		87.09	82.17	79.47	73.49	66.24	100		91.48	86.14	82.15	76.23	73.41	100		87.33	80	75.45	69.45	64.29	100		97.52	96.05	95.15	91.51	86.47
		6.95	17.01	15.31	18.64	23.83			12.91	17.83	20.53	26.51	33.76			8.52	13.86	17.85	23.77	26.59			12.67	20	24.55	30.55	35.71			2.48	3.95	4.85	8.49	13.53
R76A Cy5	Exp. 3
N-C							N-Ab1A							N-Ab1B							N-Ab2							HJ-C
Lane 1	Lane 2	Lane 3	Lane 4	Lane 5	Lane 6	Lane 7	Lane 8	Lane 9	Lane 10	Lane 11	Lane 12	Lane 13	Lane 14	Lane 15	Lane 16	Lane 17	Lane 18	Lane 19	Lane 20	Lane 21	Lane 22	Lane 23	Lane 24	Lane 25	Lane 26	Lane 27	Lane 28	Lane 29	Lane 30	Lane 31	Lane 32	Lane 33	Lane 34	Lane 35
Band %	Band %	Band %	Band %	Band %	Band %	Band %	Band %	Band %	Band %	Band %	Band %	Band %	Band %	Band %	Band %	Band %	Band %	Band %	Band %	Band %	Band %	Band %	Band %	Band %	Band %	Band %	Band %	Band %	Band %	Band %	Band %	Band %	Band %	Band %
100	96.04	93.95	91.5	85.06	77.4	66.64	100	95.17	91.71	85.32	75.42	69.06	61.11	100	95.9	93.21	88.11	78.04	69.63	62.12	100	93.46	87.08	78.16	70.08	64.84	57.42	100	98.58	97.96	97.37	95.63	92.25	86.06
	3.96	6.05	8.5	14.94	22.6	33.36		4.83	8.29	14.68	24.58	30.94	38.89		4.1	6.79	11.89	21.96	30.37	37.88		6.54	12.92	21.84	29.92	35.16	42.58		1.42	2.04	2.63	4.37	7.75	13.94

## Sheet: Supp. Fig. 6
Supplementary Figure 6
WT Cy5	Exp. 1
							Product control									Product control									Product control									Product control
HJ-C									HJ-Ab1A_5									HJ-Ab1A_-4									HJ-Ab1A
Lane 1	Lane 2	Lane 3	Lane 4	Lane 5	Lane 6	Lane 7	Lane 8	Lane 9	Lane 10	Lane 11	Lane 12	Lane 13	Lane 14	Lane 15	Lane 16	Lane 17	Lane 18	Lane 19	Lane 20	Lane 21	Lane 22	Lane 23	Lane 24	Lane 25	Lane 26	Lane 27	Lane 28	Lane 29	Lane 30	Lane 31	Lane 32	Lane 33	Lane 34	Lane 35
Band %	Band %	Band %	Band %	Band %	Band %	Band %	Band %	Band %	Band %	Band %	Band %	Band %	Band %	Band %	Band %	Band %	Band %	Band %	Band %	Band %	Band %	Band %	Band %	Band %	Band %		Band %	Band %	Band %	Band %	Band %	Band %	Band %	Band %
100,00	100,00	98,70	96,60	92,82	85,69	68,51	100,00		100,00	100,00	99,27	98,36	96,43	92,03	86,45	100,00		100,00	100,00	99,20	98,49	96,33	92,27	76,91	100,00		100,00	94,51	87,07	77,53	57,73	38,95	23,94	100,00
		1,30	3,40	7,18	14,31	31,49					0,73	1,64	3,57	7,97	13,55					0,80	1,51	3,67	7,73	23,09				5,49	12,93	22,47	42,27	61,05	76,06
WT Cy5	Exp. 2
							Product control									Product control									Product control									Product control
HJ-C									HJ-Ab1A_5									HJ-Ab1A_-4									HJ-Ab1A
Lane 1	Lane 2	Lane 3	Lane 4	Lane 5	Lane 6	Lane 7	Lane 8	Lane 9	Lane 10	Lane 11	Lane 12	Lane 13	Lane 14	Lane 15	Lane 16	Lane 17	Lane 18	Lane 19	Lane 20	Lane 21	Lane 22	Lane 23	Lane 24	Lane 25	Lane 26	Lane 27	Lane 28	Lane 29	Lane 30	Lane 31	Lane 32	Lane 33	Lane 34	Lane 35
Band %	Band %	Band %	Band %	Band %	Band %	Band %	Band %	Band %	Band %	Band %	Band %	Band %	Band %	Band %	Band %	Band %	Band %	Band %	Band %	Band %	Band %	Band %	Band %	Band %	Band %	Band %	Band %	Band %	Band %	Band %	Band %	Band %	Band %	Band %
100,00	98,76	95,98	89,05	81,97	70,18	53,08	100,00		100,00	98,37	96,40	93,71	89,01	82,52	70,91	100,00		100,00	99,55	98,00	93,52	87,71	79,14	70,79	100,00		100,00	94,02	87,16	73,96	56,99	36,04	23,90	100,00
	1,24	4,02	10,95	18,03	29,82	46,92				1,63	3,60	6,29	10,99	17,48	29,09				0,45	2,00	6,48	12,29	20,86	29,21				5,98	12,84	26,04	43,01	63,96	76,10
WT Cy5	Exp. 3
							Product control									Product control									Product control									Product control
HJ-C									HJ-Ab1A_5									HJ-Ab1A_-4									HJ-Ab1A
Lane 1	Lane 2	Lane 3	Lane 4	Lane 5	Lane 6	Lane 7	Lane 8	Lane 9	Lane 10	Lane 11	Lane 12	Lane 13	Lane 14	Lane 15	Lane 16	Lane 17	Lane 18	Lane 19	Lane 20	Lane 21	Lane 22	Lane 23	Lane 24	Lane 25	Lane 26	Lane 27	Lane 28	Lane 29	Lane 30	Lane 31	Lane 32	Lane 33	Lane 34	Lane 35
Band %	Band %	Band %	Band %	Band %	Band %	Band %	Band %	Band %	Band %	Band %	Band %	Band %	Band %	Band %	Band %	Band %	Band %	Band %	Band %	Band %	Band %	Band %	Band %	Band %	Band %	Band %	Band %	Band %	Band %	Band %	Band %	Band %	Band %	Band %
100,00	98,80	95,96	91,73	85,26	73,50	54,12	100,00		100,00	98,98	97,74	95,99	92,22	85,59	76,06	100,00		100,00	99,66	98,36	95,78	91,25	82,98	67,88	100,00		100,00	96,06	88,36	78,89	64,58	41,38	22,53	100,00
	1,20	4,04	8,27	14,74	26,50	45,88				1,02	2,26	4,01	7,78	14,41	23,94				0,34	1,64	4,22	8,75	17,02	32,12				3,94	11,64	21,11	35,42	58,62	77,47
R76A Cy5	Exp. 1
							Product control									Product control									Product control									Product control
HJ-C									HJ-Ab1A_5									HJ-Ab1A_-4									HJ-Ab1A
Lane 1	Lane 2	Lane 3	Lane 4	Lane 5	Lane 6	Lane 7	Lane 8	Lane 9	Lane 10	Lane 11	Lane 12	Lane 13	Lane 14	Lane 15	Lane 16	Lane 17	Lane 18	Lane 19	Lane 20	Lane 21	Lane 22	Lane 23	Lane 24	Lane 25	Lane 26	Lane 27	Lane 28	Lane 29	Lane 30	Lane 31	Lane 32	Lane 33	Lane 34	Lane 35
Band %	Band %	Band %	Band %	Band %	Band %	Band %	Band %	Band %	Band %	Band %	Band %	Band %	Band %	Band %	Band %	Band %	Band %	Band %	Band %	Band %	Band %	Band %	Band %	Band %	Band %		Band %	Band %	Band %	Band %	Band %	Band %	Band %	Band %
100,00	100,00	99,68	98,84	97,14	92,89	84,96	100,00		100,00	100,00	99,95	98,66	97,27	96,26	94,20	100,00		100,00	100,00	99,77	99,30	98,32	95,49	90,46	100,00		100,00	96,91	91,31	82,92	71,53	54,53	37,62	100,00
		0,32	1,16	2,86	7,11	15,04					0,05	1,34	2,73	3,74	5,80					0,23	0,70	1,68	4,51	9,54				3,09	8,69	17,08	28,47	45,47	62,38
R76A Cy5	Exp. 2
							Product control									Product control									Product control									Product control
HJ-C									HJ-Ab1A_5									HJ-Ab1A_-4									HJ-Ab1A
Lane 1	Lane 2	Lane 3	Lane 4	Lane 5	Lane 6	Lane 7	Lane 8	Lane 9	Lane 10	Lane 11	Lane 12	Lane 13	Lane 14	Lane 15	Lane 16	Lane 17	Lane 18	Lane 19	Lane 20	Lane 21	Lane 22	Lane 23	Lane 24	Lane 25	Lane 26	Lane 27	Lane 28	Lane 29	Lane 30	Lane 31	Lane 32	Lane 33	Lane 34	Lane 35
Band %	Band %	Band %	Band %	Band %	Band %	Band %	Band %	Band %	Band %	Band %	Band %	Band %	Band %	Band %	Band %	Band %	Band %	Band %	Band %	Band %	Band %	Band %	Band %	Band %	Band %	Band %	Band %	Band %	Band %	Band %	Band %	Band %	Band %	Band %
100,00	100,00	97,66	95,43	90,42	80,82	73,94	100,00		100,00	100,00	100,00	98,41	95,50	92,49	86,83	100,00		100,00	100,00	99,43	97,44	94,53	89,39	82,14	100,00		100,00	96,87	91,61	83,45	71,13	53,44	38,21	100,00
		2,34	4,57	9,58	19,18	26,06						1,59	4,50	7,51	13,17					0,57	2,56	5,47	10,61	17,86				3,13	8,39	16,55	28,87	46,56	61,79
R76A Cy5	Exp. 3
							Product control									Product control									Product control									Product control
HJ-C									HJ-Ab1A_5									HJ-Ab1A_-4									HJ-Ab1A
Lane 1	Lane 2	Lane 3	Lane 4	Lane 5	Lane 6	Lane 7	Lane 8	Lane 9	Lane 10	Lane 11	Lane 12	Lane 13	Lane 14	Lane 15	Lane 16	Lane 17	Lane 18	Lane 19	Lane 20	Lane 21	Lane 22	Lane 23	Lane 24	Lane 25	Lane 26	Lane 27	Lane 28	Lane 29	Lane 30	Lane 31	Lane 32	Lane 33	Lane 34	Lane 35
Band %	Band %	Band %	Band %	Band %	Band %	Band %	Band %	Band %	Band %	Band %	Band %	Band %	Band %	Band %	Band %	Band %	Band %	Band %	Band %	Band %	Band %	Band %	Band %	Band %	Band %	Band %	Band %	Band %	Band %	Band %	Band %	Band %	Band %	Band %
100,00	100,00	99,18	97,96	95,89	89,57	78,07	100,00		100,00	100,00	99,60	99,16	97,02	93,32	87,85	100,00		100,00	100,00	99,42	98,44	96,36	91,03	82,46	100,00		100,00	97,75	93,03	86,99	76,06	57,71	36,39	100,00
		0,82	2,04	4,11	10,43	21,93					0,40	0,84	2,98	6,68	12,15					0,58	1,56	3,64	8,97	17,54				2,25	6,97	13,01	23,94	42,29	63,61

## Sheet: Supp. Fig. 7
Supplementary Figure 7
Cy5	Exp. 1
														Product control																Product control																Product control
WT HJ-C							WT HJ-Ab2									R76A HJ-C							R76A HJ-Ab2									F73A HJ-Ab2							F73A HJ-C
Lane 1	Lane 2	Lane 3	Lane 4	Lane 5	Lane 6	Lane 7	Lane 8	Lane 9	Lane 10	Lane 11	Lane 12	Lane 13	Lane 14	Lane 15	Lane 16	Lane 17	Lane 18	Lane 19	Lane 20	Lane 21	Lane 22	Lane 23	Lane 24	Lane 25	Lane 26	Lane 27	Lane 28	Lane 29	Lane 30	Lane 31	Lane 32	Lane 33	Lane 34	Lane 35	Lane 36	Lane 37	Lane 38	Lane 39	Lane 40	Lane 41	Lane 42	Lane 43	Lane 44	Lane 45	Lane 46	Lane 47
Band %	Band %	Band %	Band %	Band %	Band %	Band %	Band %	Band %	Band %	Band %	Band %	Band %	Band %	Band %	Band %	Band %	Band %	Band %	Band %	Band %	Band %	Band %	Band %	Band %	Band %	Band %	Band %	Band %	Band %	Band %	Band %	Band %	Band %	Band %	Band %	Band %	Band %	Band %	Band %	Band %	Band %	Band %	Band %	Band %	Band %	Band %
100,00	97,73	94,78	90,75	88,38	85,98	84,32	100,00	61,95	58,12	56,63	54,97	55,02	51,56	100,00		100,00	100,00	99,58	99,10	100,00	96,69	94,68	100,00	78,25	74,09	69,02	67,07	65,21	64,80	100,00		100,00	91,37	89,41	90,19	88,71	85,91	87,13	100,00	100,00	100,00	100,00	99,67	99,47	99,10	100,00
	2,27	5,22	9,25	11,62	14,02	15,68		38,05	41,88	43,37	45,03	44,98	48,44					0,42	0,90		3,31	5,32		21,75	25,91	30,98	32,93	34,79	35,20				8,63	10,59	9,81	11,29	14,09	12,87					0,33	0,53	0,90
Cy5	Exp. 2
														Product control																Product control																Product control
WT HJ-C							WT HJ-Ab2									R76A HJ-C							R76A HJ-Ab2									F73A HJ-C							F73A HJ-Ab2
Lane 1	Lane 2	Lane 3	Lane 4	Lane 5	Lane 6	Lane 7	Lane 8	Lane 9	Lane 10	Lane 11	Lane 12	Lane 13	Lane 14	Lane 15	Lane 16	Lane 17	Lane 18	Lane 19	Lane 20	Lane 21	Lane 22	Lane 23	Lane 24	Lane 25	Lane 26	Lane 27	Lane 28	Lane 29	Lane 30	Lane 31	Lane 32	Lane 33	Lane 34	Lane 35	Lane 36	Lane 37	Lane 38	Lane 39	Lane 40	Lane 41	Lane 42	Lane 43	Lane 44	Lane 45	Lane 46	Lane 47
Band %	Band %	Band %	Band %	Band %	Band %	Band %	Band %	Band %	Band %	Band %	Band %	Band %	Band %	Band %	Band %	Band %	Band %	Band %	Band %	Band %	Band %	Band %	Band %	Band %	Band %	Band %	Band %	Band %	Band %	Band %	Band %	Band %	Band %	Band %	Band %	Band %	Band %	Band %	Band %	Band %	Band %	Band %	Band %	Band %	Band %	Band %
100,00	97,96	96,07	93,53	89,04	87,80	86,49	100,00	62,82	54,05	55,22	46,83	47,04	45,30	100,00		100,00	100,00	100,00	100,00	98,77	97,77	96,18	100,00	83,39	77,00	72,47	66,52	64,50	62,05	100,00		100,00	100,00	100,00	100,00	100,00	100,00	99,32	100,00	94,58	92,16	90,48	89,67	89,08	87,78	100,00
	2,04	3,93	6,47	10,96	12,20	13,51		37,18	45,95	44,78	53,17	52,96	54,70							1,23	2,23	3,82		16,61	23,00	27,53	33,48	35,50	37,95									0,68		5,42	7,84	9,52	10,33	10,92	12,22
Cy5	Exp. 3
														Product control																Product control																Product control
WT HJ-C							WT HJ-Ab2									R76A HJ-C							R76A HJ-Ab2									F73A HJ-C							F73A HJ-Ab2
Lane 1	Lane 2	Lane 3	Lane 4	Lane 5	Lane 6	Lane 7	Lane 8	Lane 9	Lane 10	Lane 11	Lane 12	Lane 13	Lane 14	Lane 15	Lane 16	Lane 17	Lane 18	Lane 19	Lane 20	Lane 21	Lane 22	Lane 23	Lane 24	Lane 25	Lane 26	Lane 27	Lane 28	Lane 29	Lane 30	Lane 31	Lane 32	Lane 33	Lane 34	Lane 35	Lane 36	Lane 37	Lane 38	Lane 39	Lane 40	Lane 41	Lane 42	Lane 43	Lane 44	Lane 45	Lane 46	Lane 47
Band %	Band %	Band %	Band %	Band %	Band %	Band %	Band %	Band %	Band %	Band %	Band %	Band %	Band %	Band %	Band %	Band %	Band %	Band %	Band %	Band %	Band %	Band %	Band %	Band %	Band %	Band %	Band %	Band %	Band %	Band %	Band %	Band %	Band %	Band %	Band %	Band %	Band %	Band %	Band %	Band %	Band %	Band %	Band %	Band %	Band %	Band %
100,00	98,89	95,95	93,94	90,83	89,55	89,03	100,00	63,11	57,56	55,26	55,57	52,12	53,43	100,00		100,00	100,00	100,00	99,36	97,54	97,36	96,64	100,00	83,60	77,45	72,87	68,61	68,44	69,12	100,00		100,00	100,00	100,00	100,00	100,00	99,63	99,44	100,00	94,82	92,46	90,38	89,71	91,06	90,10	100,00
	1,11	4,05	6,06	9,17	10,45	10,97		36,89	42,44	44,74	44,43	47,88	46,57						0,64	2,46	2,64	3,36		16,40	22,55	27,13	31,39	31,56	30,88								0,37	0,56		5,18	7,54	9,62	10,29	8,94	9,90

## Sheet: Supp. Fig. 12
Supplementary Figure 12
WT Cy5	Exp. 1
							Product control									Product control									Product control									Product control
HJ-C									N-C4									N-C5									N-C
Lane 1	Lane 2	Lane 3	Lane 4	Lane 5	Lane 6	Lane 7	Lane 8	Lane 9	Lane 10	Lane 11	Lane 12	Lane 13	Lane 14	Lane 15	Lane 16	Lane 17	Lane 18	Lane 19	Lane 20	Lane 21	Lane 22	Lane 23	Lane 24	Lane 25	Lane 26	Lane 27	Lane 28	Lane 29	Lane 30	Lane 31	Lane 32	Lane 33	Lane 34	Lane 35
Band %	Band %	Band %	Band %	Band %	Band %	Band %	Band %	Band %	Band %	Band %	Band %	Band %	Band %	Band %	Band %	Band %	Band %	Band %	Band %	Band %	Band %	Band %	Band %	Band %	Band %	Band %	Band %	Band %	Band %	Band %	Band %	Band %	Band %	Band %
100,00	99,19	96,84	92,69	84,06	69,96	53,37	100,00		100,00	99,37	98,24	96,27	91,87	82,41	74,07	100,00		100,00	99,51	98,13	96,26	92,28	83,83	74,06	100,00		100,00	95,10	88,86	81,54	61,99	40,77	26,21	100,00
	0,81	3,16	7,31	15,94	30,04	46,63				0,63	1,76	3,73	8,13	17,59	25,93				0,49	1,87	3,74	7,72	16,17	25,94				4,90	11,14	18,46	38,01	59,23	73,79
WT Cy5	Exp. 2
							Product control									Product control									Product control									Product control
HJ-C									N-C4									N-C5									N-C
Lane 1	Lane 2	Lane 3	Lane 4	Lane 5	Lane 6	Lane 7	Lane 8	Lane 9	Lane 10	Lane 11	Lane 12	Lane 13	Lane 14	Lane 15	Lane 16	Lane 17	Lane 18	Lane 19	Lane 20	Lane 21	Lane 22	Lane 23	Lane 24	Lane 25	Lane 26	Lane 27	Lane 28	Lane 29	Lane 30	Lane 31	Lane 32	Lane 33	Lane 34	Lane 35
Band %	Band %	Band %	Band %	Band %	Band %	Band %	Band %	Band %	Band %	Band %	Band %	Band %	Band %	Band %	Band %	Band %	Band %	Band %	Band %	Band %	Band %	Band %	Band %	Band %	Band %	Band %	Band %	Band %	Band %	Band %	Band %	Band %	Band %	Band %
100,00	98,98	96,24	92,28	83,34	70,79	55,94	100,00		100,00	99,26	98,05	95,81	91,05	85,45	72,81	100,00		100,00	99,27	97,85	95,93	91,19	84,33	75,83	100,00		100,00	92,50	84,05	75,09	58,66	45,64	21,35	100,00
	1,02	3,76	7,72	16,66	29,21	44,06				0,74	1,95	4,19	8,95	14,55	27,19				0,73	2,15	4,07	8,81	15,67	24,17				7,50	15,95	24,91	41,34	54,36	78,65
WT Cy5	Exp. 3
							Product control									Product control									Product control									Product control
HJ-C									N-C4									N-C5									N-C
Lane 1	Lane 2	Lane 3	Lane 4	Lane 5	Lane 6	Lane 7	Lane 8	Lane 9	Lane 10	Lane 11	Lane 12	Lane 13	Lane 14	Lane 15	Lane 16	Lane 17	Lane 18	Lane 19	Lane 20	Lane 21	Lane 22	Lane 23	Lane 24	Lane 25	Lane 26	Lane 27	Lane 28	Lane 29	Lane 30	Lane 31	Lane 32	Lane 33	Lane 34	Lane 35
Band %	Band %	Band %	Band %	Band %	Band %	Band %	Band %	Band %	Band %	Band %	Band %	Band %	Band %	Band %	Band %	Band %	Band %	Band %	Band %	Band %	Band %	Band %	Band %	Band %	Band %	Band %	Band %	Band %	Band %	Band %	Band %	Band %	Band %	Band %
100,00	99,15	96,86	91,89	86,18	72,80	55,11	100,00		100,00	99,43	98,19	95,26	90,26	83,16	73,48	100,00		100,00	99,03	97,86	95,05	90,21	84,13	72,86	100,00		100,00	94,44	86,87	76,69	58,48	42,22	22,18	100,00
	0,85	3,14	8,11	13,82	27,20	44,89				0,57	1,81	4,74	9,74	16,84	26,52				0,97	2,14	4,95	9,79	15,87	27,14				5,56	13,13	23,31	41,52	57,78	77,82

## Sheet: Supp. Table 3
R76A abasic substrates
Anisotropy		R76A HJ-C			R76A HJ-Ab1A			R76A HJ-1AbB			R76A HJ-Ab2
<>	Exp. 1	Exp. 2	Exp. 3	Exp. 1	Exp. 2	Exp. 3	Exp. 1	Exp. 2	Exp. 3	Exp. 1	Exp. 2	Exp. 3
A	237	238	236	231	230	231	231	231	231	231	232	232
B	235	235	235	229	230	229	230	229	230	230	230	231
C	235	234	235	229	229	228	229	230	229	230	229	230
D	233	233	231	228	228	227	228	228	228	229	229	229
E	234	233	233	227	227	227	220	227	228	227	227	227
F	232	233	232	226	226	226	227	226	227	227	226	226
G	232	231	232	225	225	225	226	225	226	225	226	226
H	230	231	231	225	224	224	225	225	225	224	224	225
Supplementary Table 3
WT abasic substrates
Anisotropy		WT HJ-C			WT HJ-Ab1A			WT HJ-1AbB			WT HJ-Ab2
<>	Exp. 1	Exp. 2	Exp. 3	Exp. 1	Exp. 2	Exp. 3	Exp. 1	Exp. 2	Exp. 3	Exp. 1	Exp. 2	Exp. 3
A	235	235	235	230	231	230	231	230	231	232	232	231
B	236	236	234	229	229	230	230	230	230	231	231	232
C	235	235	235	229	228	228	229	229	229	229	230	230
D	234	233	234	228	228	228	228	229	229	229	228	231
E	234	232	232	228	228	228	227	227	227	227	227	227
F	232	232	231	226	226		227	227	227	227	227	227
G	232	231	232	226	225	226	226	226	227	225	226	226
H	231	231	230	224	224	224	225	226	225	224	223	224
WT nicked substrates
Anisotropy		WT N-C			WT N-Ab1A			WT N-1AbB			WT N-Ab2
<>	Exp. 1	Exp. 2	Exp. 3	Exp. 1	Exp. 2	Exp. 3	Exp. 1	Exp. 2	Exp. 3	Exp. 1	Exp. 2	Exp. 3
A	230	230	229	230	230	230	230	229	230	230	230	231
B	229	229	229	229	229	228	230	228	228	228	229	230
C	228	228	228	228	227	227	227	227	227	227	227	228
D	227	228	227	227	226	227	226	226	226	227	227	227
E	227	226	226	226	226	225	222	225	225	225	225	225
F	225	225	225	225	224	224	223	223	225	224	225	224
G	224	224	225	224	223	224	224	223	224	222	223	223
H	223	224	224	224	223	223	223	222	222	222	222	223
